# Supplementary material for: Characterizing Tetraploid Populations of Actinidia chinensis for Kiwifruit Genetic Improvement
Source: Plants (Basel). 2022 Apr 24;11(9):1154. doi: 10.3390/plants11091154 (PMC9102457; doi:10.3390/plants11091154)
Supplement: Supplementary file 1 [file plants-11-01154-s001.zip]

Archive with 2 entries (2 files):
- Figure S1-2.pdf
- Table S1-4.xlsx
